# Supplementary material for: How ecosystem services are changing: an accounting application at the EU level
Source: Ecosyst Serv. 2019 Dec;40:101044. doi: 10.1016/j.ecoser.2019.101044 (PMC6894356; doi:10.1016/j.ecoser.2019.101044)
Supplement: Supplementary data 1 [file mmc1.xml]

<?xml version="1.0" encoding="UTF-8" standalone="no"?><data:data><datasets><author>sara.vallecillo@ec.europa.eu</author><type>0</type><dataset><value>3</value><reason>Other (please explain)</reason><comments>Data are uploaded in the JRC data catalogue:
https://data.jrc.ec.europa.eu/collection/maes</comments></dataset></datasets></data:data>
